# Supplementary material for: The development and structure of the mesentery
Source: Commun Biol. 2021 Aug 18;4:982. doi: 10.1038/s42003-021-02496-1 (PMC8373875; doi:10.1038/s42003-021-02496-1)
Supplement: Supplementary file 4 — Supplementary Data 2 [file 42003_2021_2496_MOESM4_ESM.xlsx]

## Sheet: Sheet1
Xa1	Ya1	Yp1	Xa2	Ya2	Yp2	Xa3	Ya3	Yp3
-59	0	N/A	-36	0	5	-31	2	6.5
-50	11	21	-22	11	18	-23	7	12
-33	28	31	-18	15	19	-13	12	14
-12	38	37	-7	16	22	-7	14	15
15	37	36	0	20	22	-4	14	16
25	39	34	9	22	22	1	16	16
35	36	31	13	22	21	8	14	15
45	30	29	17	23	20	11	14	15
55	15	15	26	20	16	14	10	14
73	-5	N/A	35	15	2.4	22	6	12
N/A	N/A	N/A	N/A	N/A	N/A	32	0	5
